# Supplementary material for: Arabidopsis Restricts Sugar Loss to a Colonizing Trichoderma harzianum Strain by Downregulating SWEET11 and -12 and Upregulation of SUC1 and SWEET2 in the Roots
Source: Microorganisms. 2021 Jun 8;9(6):1246. doi: 10.3390/microorganisms9061246 (PMC8227074; doi:10.3390/microorganisms9061246)
Supplement: Supplementary file 1 [file microorganisms-09-01246-s001.zip]

Archive with 1 entries (1 files):
- microorganisms-1245330-SI.pdf
